# Supplementary material for: A Novel Handrub Tablet Loaded with Pre- and Post-Biotic Solid Lipid Nanoparticles Combining Virucidal Activity and Maintenance of the Skin Barrier and Microbiome
Source: Pharmaceutics. 2023 Dec 17;15(12):2793. doi: 10.3390/pharmaceutics15122793 (PMC10747770; doi:10.3390/pharmaceutics15122793)
Supplement: Supplementary file 1 [file pharmaceutics-15-02793-s001.zip]

Archive with 1 entries (1 files):
- pharmaceutics-2717733-supplementary.pdf
